# Supplementary material for: Changes in Size and Age of Chinook Salmon Oncorhynchus tshawytscha Returning to Alaska
Source: PLoS One. 2015 Jun 19;10(6):e0130184. doi: 10.1371/journal.pone.0130184 (PMC4474552; doi:10.1371/journal.pone.0130184)
Supplement: S1 Data — (CSV) [file pone.0130184.s001.csv]

Year	Yukon 1.2	Yukon 1.3	Yukon 1.4	Kusko 1.2	Kusko 1.3	Kusko 1.4	Kogruk 1.2	Kogruk 1.3	Kogruk 1.4	Good News1.2	Good News1.3	Good News 1.4	Kanektok 1.2	Kanektok 1.3	Kanektok 1.4	Nush 1.2	Nush 1.3	Nush 1.4	Kenai 1.2	Kenai 1.3	Kenai 1.4	Copper 1.2	Copper 1.3	Copper 1.4	Unuk 1.2	Unuk 1.3	Unuk 1.4	Deshka 1.2	Deshka 1.3	Deshka 1.4
1983	572	739	865	556	753	863	547	658	873	546	718	880	552	712	875	537	764	862	620	904	1029	625	880	988	NA	NA	NA	NA	NA	NA
1984	568	722	868	566	722	867	538	665	852	510	704	860	524	672	846	577	799	833	648	836	1043	643	862	979	621	798	NA	NA	NA	NA
1985	576	719	856	568	697	829	542	690	845	549	710	883	547	723	871	562	782	845	623	876	1019	659	861	960	574	807	960	NA	NA	NA
1986	557	731	842	549	692	841	538	674	851	546	710	840	537	703	861	539	805	841	644	891	1029	636	857	954	576	811	927	NA	NA	NA
1987	570	717	861	551	690	845	558	717	844	538	724	855	526	714	846	547	783	860	614	873	1008	603	848	955	586	827	933	NA	NA	NA
1988	590	717	849	552	706	825	561	741	855	535	690	871	550	718	861	549	754	865	647	820	992	616	819	932	592	801	933	NA	NA	NA
1989	575	743	859	574	681	871	570	706	864	583	703	833	547	710	873	560	NA	832	673	825	992	599	831	930	605	805	914	NA	NA	NA
1990	600	748	890	570	733	841	583	746	861	591	728	832	579	697	829	575	NA	867	611	773	979	629	816	927	619	762	923	NA	NA	NA
1991	595	776	862	557	734	860	578	776	881	549	740	860	560	704	862	584	778	866	626	822	976	598	841	924	606	806	903	NA	NA	NA
1992	576	721	869	535	693	845	594	736	879	551	713	819	519	652	891	NA	NA	NA	613	784	974	615	807	921	588	778	888	NA	NA	NA
1993	580	756	862	545	699	845	590	706	857	561	687	858	549	736	844	557	738	855	632	826	990	624	806	905	593	789	891	NA	NA	NA
1994	584	759	859	546	703	824	613	760	861	591	764	818	542	719	843	568	761	862	662	866	898	618	806	902	604	779	867	NA	NA	NA
1995	581	758	861	552	720	844	596	750	870	544	721	850	542	716	866	586	743	855	646	895	1026	606	822	913	617	789	894	571	793	909
1996	579	765	854	531	687	817	577	732	838	NA	NA	NA	540	740	856	560	754	851	625	871	1018	602	829	926	619	809	881	573	809	912
1997	589	775	861	563	701	839	615	726	864	578	727	876	575	721	890	579	742	846	632	858	1003	651	831	951	567	745	881	579	798	876
1998	586	762	845	544	719	834	558	771	852	543	727	850	546	724	823	597	747	838	644	838	994	639	812	906	616	809	904	570	792	887
1999	551	747	849	524	687	827	586	702	828	529	714	857	519	703	844	559	757	839	626	808	968	662	804	906	620	776	875	599	797	898
2000	568	748	829	NA	NA	NA	587	687	852	527	715	846	530	698	838	NA	NA	NA	631	846	989	628	806	898	645	801	893	585	783	876
2001	NA	NA	NA	NA	NA	NA	558	682	843	526	718	854	528	710	840	533	724	839	614	820	985	624	824	902	625	818	892	579	801	903
2002	579	755	855	NA	NA	NA	563	694	830	542	677	828	533	675	816	572	730	816	640	871	989	614	816	919	637	811	903	571	791	910
2003	545	773	874	NA	NA	NA	548	706	841	566	741	840	524	700	824	561	749	822	640	859	1017	604	821	931	591	809	894	586	773	906
2004	623	766	881	577	678	829	594	695	837	569	694	810	579	696	831	581	741	854	645	866	1010	642	794	933	640	777	876	606	782	909
2005	590	782	857	560	705	809	555	731	825	563	715	809	548	726	832	562	726	821	594	814	985	630	829	929	608	786	869	579	775	894
2006	598	781	861	NA	666	775	559	717	838	NA	NA	NA	NA	NA	NA	577	733	827	581	806	978	596	794	915	648	787	870	597	765	855
2007	565	711	855	NA	687	814	546	707	829	550	697	824	526	690	815	568	726	814	600	800	954	602	806	904	610	803	874	598	788	855
2008	562	713	820	541	694	810	538	716	832	NA	NA	NA	522	690	828	629	743	792	593	825	982	596	798	911	623	789	882	560	795	868
2009	NA	NA	NA	576	NA	NA	593	731	848	564	NA	807	544	681	817	574	717	800	577	865	1003	588	783	886	625	774	874	565	711	842
2010	566	732	834	NA	NA	NA	547	726	837	527	725	812	534	701	819	578	738	835	611	850	984	579	779	892	611	800	860	599	778	793
2011	573	691	832	NA	NA	NA	551	732	845	NA	NA	NA	541	694	822	572	745	837	610	857	968	628	796	882	606	776	877	587	786	877
2012	NA	NA	NA	NA	NA	NA	547	744	832	NA	NA	NA	NA	NA	NA	563	744	832	560	870	1006	590	798	889	586	767	871	580	763	890
