# Supplementary material for: Changes in Size and Age of Chinook Salmon Oncorhynchus tshawytscha Returning to Alaska
Source: PLoS One. 2015 Jun 19;10(6):e0130184. doi: 10.1371/journal.pone.0130184 (PMC4474552; doi:10.1371/journal.pone.0130184)
Supplement: S2 Data — (CSV) [file pone.0130184.s002.csv]

year	Yukon14	Kuskokwim14	Kogrukluk14	Kanektok14	Goodnews14	Nushagak14	Kenai14	Copper14	Unuk14	Deshka14	Yukon13	Kuskokwim13	Kogrukluk13	Kanektok13	Goodnews13	Nushagak13	Kenai13	Copper13	Unuk13	Deshka13	Yukon12	Kuskokwim12	Kogrukluk12	Kanektok12	Goodnews12	Nushagak12	Kenai12	Copper12	Unuk12	Deshka12	Yukon.all	Kuskokwim.all	Kogrukluk.all	Kanektok.all	Goodnews.all	Nushagak.all	Kenai.all	Copper.all	Unuk.all	Deshka.all
1983	929	1417	229	467	486	570	521	718	NA	NA	345	293	107	50	54	314	163	1703	NA	NA	152	334	90	183	98	248	129	101	NA	NA	1524	1981	449	732	655	1552	857	2526	NA	NA
1984	897	287	383	145	224	177	353	1403	NA	NA	463	241	647	316	177	156	173	913	NA	NA	79	110	289	70	40	34	143	48	NA	NA	1586	667	1376	583	503	491	794	2384	NA	NA
1985	1117	203	471	313	297	416	1072	1788	7	NA	187	220	362	133	64	264	454	826	28	NA	124	116	177	102	149	187	616	198	19	NA	1554	637	1042	569	532	1098	2370	2826	60	NA
1986	863	35	184	178	66	365	445	1044	282	NA	728	78	396	226	192	296	491	1540	333	NA	41	13	61	25	62	11	305	166	326	NA	2041	142	679	502	363	1096	1324	2765	1206	NA
1987	1620	197	144	277	134	703	588	1272	191	NA	152	86	86	95	86	381	400	1221	180	NA	61	135	189	132	43	125	182	52	179	NA	2034	550	420	526	271	1568	1212	2576	639	NA
1988	606	111	270	183	201	66	596	1249	237	NA	488	309	444	199	115	99	124	452	142	NA	286	92	78	118	128	111	96	53	134	NA	1905	646	867	592	475	554	870	1751	535	NA
1989	1018	124	126	238	116	83	455	1059	116	NA	627	90	55	74	99	85	180	404	85	NA	115	57	33	68	25	74	128	46	40	NA	1910	358	217	422	250	434	854	1547	288	NA
1990	856	71	39	109	54	121	143	994	38	NA	361	153	219	127	29	118	127	445	13	NA	246	86	99	59	58	126	127	96	22	NA	1539	407	367	349	149	407	437	1593	81	NA
1991	815	90	195	232	64	240	172	514	73	NA	573	92	92	129	102	297	143	927	277	NA	16	52	22	96	83	241	112	48	96	NA	1555	432	315	503	259	860	446	1596	534	NA
1992	1469	174	127	133	43	NA	341	1609	215	NA	355	201	141	168	47	NA	190	272	149	NA	100	202	73	140	45	NA	103	80	98	NA	2000	750	349	501	140	NA	688	1996	488	NA
1993	1137	11	112	105	58	704	560	544	292	NA	411	27	78	98	46	726	206	1330	232	NA	187	29	110	98	54	442	139	143	61	NA	1870	102	313	337	165	2105	992	2043	611	NA
1994	749	56	66	119	58	635	920	1091	175	NA	640	107	136	131	54	504	220	790	78	NA	30	23	28	46	29	222	180	100	24	NA	1497	208	232	326	150	1385	1502	1999	302	NA
1995	1703	277	314	348	81	809	527	938	19	103	304	94	132	96	26	347	496	1038	8	97	133	100	85	151	88	591	332	127	14	128	2212	578	533	603	196	1739	1508	2118	41	337
1996	783	120	146	112	NA	247	926	760	166	51	778	249	249	186	NA	539	762	833	208	144	21	61	48	64	NA	248	350	121	34	186	2093	592	482	399	NA	1080	2186	1729	422	383
1997	1632	49	221	291	180	268	772	587	309	82	233	27	97	63	63	228	526	1047	271	324	122	45	151	196	222	274	237	162	188	83	2028	162	473	577	473	806	1691	1805	782	491
1998	441	61	33	141	78	347	350	547	185	89	722	254	47	367	252	435	192	1245	437	134	53	34	4	174	65	101	210	134	219	93	1313	436	86	725	404	1014	911	1920	912	319
1999	1496	87	202	310	86	213	790	646	188	114	296	44	79	151	20	123	446	875	231	196	37	14	18	179	40	72	473	169	254	136	1856	190	305	663	147	478	1818	1694	727	448
2000	463	NA	37	191	81	NA	373	450	146	47	202	NA	49	219	218	NA	383	1260	375	366	7	NA	10	53	71	NA	119	110	242	50	723	NA	98	480	376	NA	991	1830	782	463
2001	NA	NA	193	431	171	277	322	400	267	147	NA	NA	142	76	51	181	144	1209	605	251	NA	NA	65	51	37	171	396	221	88	137	NA	NA	407	570	262	714	989	1845	975	543
2002	719	NA	151	151	51	217	276	516	250	87	220	NA	233	115	52	200	449	1362	240	315	34	NA	75	108	57	161	355	279	166	147	1134	NA	466	415	164	520	1224	2143	662	558
2003	929	NA	157	168	58	143	127	575	216	67	356	NA	172	195	44	259	160	1233	583	238	14	NA	75	142	34	164	353	116	84	177	1405	NA	419	547	142	608	678	1930	933	488
2004	1723	51	142	45	21	375	389	815	303	80	450	93	250	63	35	659	679	922	264	372	170	138	337	83	67	385	282	112	514	103	2427	353	732	208	129	1541	1409	1863	1117	560
2005	735	73	201	255	27	322	229	668	103	58	586	230	346	433	122	386	97	1257	599	283	28	90	186	148	58	188	130	147	95	143	1412	489	745	870	208	1104	482	2101	867	490
2006	898	NA	219	NA	NA	543	152	332	179	108	832	NA	216	NA	NA	555	123	960	259	269	36	NA	242	NA	NA	391	196	251	400	111	1789	NA	711	NA	NA	1505	560	1568	869	488
2007	1302	NA	91	246	128	639	225	596	163	46	409	NA	94	149	80	676	177	1473	891	165	237	NA	92	154	136	957	339	206	164	21	1977	NA	289	615	359	2126	789	2290	1259	232
2008	137	48	58	131	NA	249	155	422	126	116	308	200	124	232	NA	722	105	793	121	101	68	89	110	132	NA	207	76	150	98	49	525	455	296	529	NA	1295	380	1365	364	266
2009	NA	99	59	167	116	593	107	377	84	35	NA	116	124	155	113	444	60	735	343	93	NA	71	59	204	278	567	248	291	328	258	NA	388	245	568	515	1773	487	1456	762	386
2010	145	59	70	90	76	85	149	170	102	29	440	105	85	245	324	256	267	354	441	234	294	60	140	120	206	217	186	181	160	70	890	290	298	479	623	637	743	725	727	336
2011	88	NA	52	179	NA	111	419	148	86	24	180	NA	92	246	NA	195	299	1354	247	223	17	NA	123	263	NA	233	404	282	121	93	427	NA	268	750	NA	598	1187	1760	465	348
2012	NA	NA	32	NA	NA	135	60	293	319	44	NA	NA	50	NA	NA	344	61	1080	147	75	NA	NA	5	NA	NA	229	30	172	100	158	NA	NA	87	NA	NA	849	167	1565	586	289
